# Supplementary material for: Adjuvant Hysterectomy for Cervical Cancer Patients Treated with Chemoradiation Therapy: A Systematic Review on the Pathology-Proven Residual Disease Rate
Source: Cancers (Basel). 2021 Dec 8;13(24):6190. doi: 10.3390/cancers13246190 (PMC8699574; doi:10.3390/cancers13246190)
Supplement: Supplementary file 1 [file cancers-13-06190-s001.zip]

Archive with 1 entries (1 files):
- cancers-1475808-supplementary.pdf
